# Supplementary material for: Profiling extracellular vesicles from cerebrospinal fluid for classification of intradural spinal tumors
Source: Sci Rep. 2025 Oct 20;15:36479. doi: 10.1038/s41598-025-23190-w (PMC12537865; doi:10.1038/s41598-025-23190-w)
Supplement: Supplementary file 1 — Supplementary Material 1 [file 41598_2025_23190_MOESM1_ESM.xlsx]

## Sheet: Tabelle1
Code	Group	Diagnostic	Sex	Age
CG1	Comparison	Normal pressure hydrocephalus	M	79
CG2	Comparison	Normal pressure hydrocephalus	F	77
CG3	Comparison	Normal pressure hydrocephalus	M	51
CG4	Comparison	Normal pressure hydrocephalus	F	70
CG5	Comparison	Normal pressure hydrocephalus	F	79
CG6	Comparison	Normal pressure hydrocephalus	F	75
CG7	Comparison	Normal pressure hydrocephalus	M	78
		Comparison group median:	43% M	77
SCH2	Schwannian tumors	Schwannoma I	F	51
SCH3	Schwannian tumors	Schwannoma I	F	72
SCH1	Schwannian tumors	Schwannoma I	M	60
SCH4	Schwannian tumors	Schwannoma I	F	45
SCH5	Schwannian tumors	Schwannoma I	M	67
SCH6	Schwannian tumors	Schwannoma I	M	56
SCH7	Schwannian tumors	Neurofibroma I plexiform	F	34
		Schwannian tumors median:	43% M	56
EPN-I1	Ependymoma I	Ependymoma I myxopapillar	M	29
EPN-I4	Ependymoma I	Ependymoma I myxopapillar	F	46
EPN-I5	Ependymoma I	Ependymoma I myxopapillar	M	25
EPN-I2	Ependymoma I	Ependymoma I myxopapillar	M	56
EPN-I3	Ependymoma I	Subependymoma I	M	51
		Ependymoma WHO grade I median:	80% M	46
EPN-II1	Ependymoma II	Ependymoma II	F	52
EPN-II3	Ependymoma II	Ependymoma II	M	62
EPN-II4	Ependymoma II	Ependymoma II	M	45
EPN-II2	Ependymoma II	Ependymoma II	M	61
		Ependymoma WHO grade II median:	75% M	56.5
		Ependymoma grades I and II (altogether) median:	77.8% M	51
HEM1	Hemangioma	Cavernous Hemangioma	M	58
HEM3	Hemangioma	Hemangioblastoma I	F	40
HEM4	Hemangioma	Hemangioblastoma I	M	33
HEM2	Hemangioma	Hemangioblastoma I	M	26
		Hemangioma median:	75% M	36.5
MEN-I1	Meningioma	Transitional Meningioma I	M	69
MEN-I2	Meningioma	Meningioma I meningothelial	F	76
MEN-I4	Meningioma	Meningioma I meningothelial	F	51
MEN-I5	Meningioma	Meningioma I meningothelial	F	65
MEN-I3	Meningioma	Meningioma I meningothelial	F	80
MEN-I6	Meningioma	Meningioma I psammomatous	F	86
MEN-I7	Meningioma	Meningioma I psammomatous	F	54
MEN-II9	Meningioma	Meningioma II atypical	F	51
MEN-II8	Meningioma	Meningioma II atypical	F	80
		Meningioma median:	11% M	69
		All instraspinal tumor patients' median:	48.3% M	54
