# Supplementary material for: Profiling extracellular vesicles from cerebrospinal fluid for classification of intradural spinal tumors
Source: Sci Rep. 2025 Oct 20;15:36479. doi: 10.1038/s41598-025-23190-w (PMC12537865; doi:10.1038/s41598-025-23190-w)
Supplement: Supplementary file 2 — Supplementary Material 2 [file 41598_2025_23190_MOESM2_ESM.xlsx]

## Sheet: Tabelle1
Code	Group	NTA: EV size mode (nm)	NTA: Evs/mL CSF	IFCM: No swarmed Evs/mL CSF	CD81+ Evs/mL CSF	CD9+ Evs/mL CSF	CD63+ Evs/mL CSF	CD9+/ CD81+ Evs/mL CSF	CD63+/ CD9+ Evs/mL CSF	CD63+/ CD81+ Evs/mL CSF	Tetraspanins+ / ITGB1+ Evs/mL CSF	CD81+/ ITGB1+ Evs/mL CSF	CD63+/ ITGB1+ Evs/mL CSF	CD9+/ ITGB1+ Evs/mL CSF	Tetraspanins+ / CD44+ Evs/mL CSF	CD81+/ CD44+ Evs/mL CSF	CD63+/ CD44+ Evs/mL CSF	CD9+/ CD44+ Evs/mL CSF	Tetraspanins+ / CD133+ Evs/mL CSF	CD81+/ CD133+ Evs/mL CSF	CD63+/ CD133+ Evs/mL CSF	CD9+/ CD133+ Evs/mL CSF	Tetraspanins+/ HLA-II+ Evs/mL CSF	CD81+/ HLA-II+ Evs/mL CSF	CD63+/ HLA-II+ Evs/mL CSF	CD9+ / HLA-II+ Evs/mL CSF
CG1	Comparison	97	8.68e+09	2.304e+06	1.66478e+06	1.3113e+06	23355	803250	5841.18	14602.9	20765.2	20765.2	8899.38	14832.3	20550.1	14678.6	0.5	20550.1	122670	131423	2920.59	87615	110993	128498	14602.9	43807.5
CG2	Comparison	98	1.514e+10	4.68675e+06	3.969e+06	1.39433e+06	55485	741600	11865.8	17523.5	79672.5	56070	11804.1	64912.5	29655	29655	14832.3	23737.5	43807.5	43807.5	5841.18	20444.1	222480	213592	8899.38	136463
CG3	Comparison	118	1.026e+10	2.2077e+06	1.95233e+06	760500	8853.03	459225	5964.14	5964.14	26707.5	23737.5	8899.38	20765.2	0.5	0.5	0.5	0.5	70447.5	70447.5	0.5	46980	178920	181913	2982.08	113310
CG4	Comparison	105	8.8e+09	666450	575325	128497	43807.5	102218	43807.5	43807.5	5841.18	2920.59	2920.59	2920.59	0.5	0.5	0.5	0.5	2920.59	2920.59	0.5	2920.59	11804.1	8853.03	0.5	8853.03
CG5	Comparison	90.6	1.032e+10	655200	598950	91485	29205	70830	23355	23355	35055	17523.5	5841.18	26280	0.5	0.5	0.5	0.5	113895	113895	20444.1	102218	26550	23602.5	5902.02	11804.1
CG6	Comparison	109.6	2e+10	3.024e+06	2.682e+06	1.58175e+06	73012.5	1.269e+06	8807.18	58410	26550	26550	8853.03	14755.1	8761.77	5841.18	2920.59	8761.77	23602.5	23602.5	8853.03	5902.02	261225	246600	23490	67522.5
CG7	Comparison	93.3	1.164e+10	3.25125e+06	2.46375e+06	1.66455e+06	23602.5	1.0656e+06	5902.02	8853.03	44032.5	38160	2935.73	38160	11804.1	8853.03	5902.02	11804.1	117427	117428	0.5	35235	215415	188865	8853.03	132795
	median	98	1.032e+10	2.304e+06	1.95233e+06	1.3113e+06	29205	741600	8807.18	17523.5	26707.5	23737.5	8853.03	20765.2	8761.77	5841.18	0.5	8761.77	70447.5	70447.5	2920.59	35235	178920	181913	8853.03	67522.5
				% in relation to total no swarmed Evs	0.863268	0.344476	0.0118387	0.208011	0.00270152	0.00633809	0.0120974	0.0107521	0.00386258	0.00940583	0.00289741	0.00193161	7.63126e-07	0.00289741	0.0319099	0.0319099	0.00124632	0.0108374	0.0481738	0.0557715	0.00272296	0.0223289
SCH1	Schwannian	78.6	1.568e+09	1.91655e+07	1.62968e+07	1.32458e+07	113895	9.918e+06	26280	75937.5	226125	226125	73395	164408	73012.5	55485	35055	35055	1.32592e+06	1.34347e+06	32130	1.2384e+06	368100	335925	73012.5	289125
SCH2	Schwannian	100.5	72200000000	26395000	11390000	22900000	292475	10337500	66100	114000	618000	396550	46266.1	555000	1354500	1097500	82400	1476500	353600	353600	16523.6	320550	849500	757000	135500	641000
SCH3	Schwannian	108.6	14000000000	20195000	10372500	16332500	267800	8873750	108975	117275	484500	336200	69200	412000	793000	571500	128900	786500	391000	394300	49701.2	354550	330450	310650	46266.1	204900
SCH4	Schwannian	105.6	3.14e+10	2.52675e+06	1.67332e+06	1.53832e+06	35235	778050	5871.44	26415	91485	76725	44257.5	29520	17614.3	11742.9	0.5	14678.6	111555	108630	32287.5	79267.5	73395	79267.5	17614.3	44032.5
SCH5	Schwannian	111.3	2.49e+10	2.2995e+07	1.70528e+07	1.62292e+07	145350	7.13925e+06	32625	74160	525375	357075	41310	425025	49905	49905	26415	23490	139433	130523	38565	20765.3	389475	392400	59017.5	292050
SCH6	Schwannian	82.5	1.21e+11	2.51775e+07	1.09192e+07	2.0214e+07	292050	6.4755e+06	120983	126900	1162350	791550	300825	1025100	210285	172305	113895	192758	148950	175230	46732.5	116820	811575	799650	91485	752400
SCH7	Schwannian	97.7	3.2e+10	1.67917e+07	1.36868e+07	1.53045e+07	103275	1.2591e+07	49905	49905	299475	211365	44032.5	281925	53122.5	50175	14755.1	47205	358200	361125	32287.5	352350	351225	336375	17706.1	342225
	median	100.5	3.14e+10	20195000	11390000	1.62292e+07	145350	8873750	49905	75937.5	484500	336200	46266.1	412000	73012.5	55485	35055	47205	353600	353600	32287.5	320550	368100	336375	59017.5	292050
	FC (relat. to HD)	1.02551	3.04264	8.76519	5.83407	12.3765	4.97689	11.9657	5.6664	4.33346	18.141	14.1632	5.22602	19.8408	8.33308	9.49894	70110	5.38761	5.01934	5.01934	11.0551	9.09749	2.05734	1.8491	6.66636	4.32522
	log10 FC	0.01094	0.48325	0.942761	0.765972	1.0926	0.696958	1.07794	0.753307	0.636834	1.25866	1.15116	0.718171	1.29756	0.920805	0.977675	4.84578	0.731396	0.700647	0.700647	1.04356	0.958922	0.313307	0.266961	0.823889	0.636009
				% in relation to total no swarmed Evs	0.662244	0.80286	0.0110807	0.391646	0.00250426	0.004319	0.0234135	0.0155284	0.00342659	0.0184834	0.00697114	0.00464743	0.00182907	0.00580929	0.0193612	0.0195246	0.00185612	0.0175563	0.0209165	0.0200322	0.0036336	0.0174265
				% FC	0.767136	2.33067	0.935973	1.88282	0.926983	0.681436	1.93541	1.44421	0.887125	1.9651	2.40599	2.40599	2396.81	2.00499	0.606747	0.611868	1.48928	1.61998	0.434188	0.359183	1.33443	0.780449
EPN-I1	Ependymoma I	106.5	7.48e+10	1.16865e+06	481050	808650	65272.5	177053	2966.47	8899.38	106245	61965	23602.5	70830	26415	14678.6	0.5	20550.1	5902.02	5902.02	2951.01	0.5	8899.38	8899.38	2966.47	0.5
EPN-I2	Ependymoma I	138.5	3730000000	6987500	4122000	6083000	135150	3633750	46136.2	37915.2	217550	112050	26368.5	194450	585000	465950	66100	568500	394300	397600	3313.4	374400	181300	164800	9888.2	92300
EPN-I3	Ependymoma I	119.5	55700000000	19307500	11910000	13850000	409775	9472500	156975	181750	201600	125600	23133	181750	1649000	1480500	261050	1414500	859000	872500	95850	770000	3767500	3708000	125600	3159500
EPN-I4	Ependymoma I	97.6	6.88e+10	5.02425e+07	3.4605e+07	3.17475e+07	2.5605e+07	2.44125e+07	1.56443e+07	2.06887e+07	32130	23355	8761.77	11682.4	1.14795e+07	7.70175e+06	1.05592e+07	7.362e+06	2.763e+07	2.49075e+07	2.52225e+07	1.60267e+07	2.61225e+07	2.30175e+07	2.259e+07	1.86525e+07
EPN-I5	Ependymoma I	107	7.34e+10	8.83125e+07	6.63075e+07	7.93575e+07	1.7235e+06	5.88375e+07	920700	911925	9639000	7940250	271350	9076500	1.2933e+06	1.14795e+06	109755	1.29037e+06	1.41862e+07	1.4346e+07	1.8207e+06	1.40648e+07	1.93432e+07	1.93972e+07	537075	2.03063e+07
	median	107	6.88e+10	19307500	11910000	13850000	409775	9472500	156975	181750	201600	112050	23602.5	181750	1.2933e+06	1.14795e+06	109755	1.29037e+06	859000	872500	95850	770000	3767500	3708000	125600	3159500
	FC (relat. to HD)	1.09184	6.66667	8.37999	6.10042	10.562	14.031	12.7731	17.8235	10.3718	7.54844	4.72038	2.66604	8.7526	147.607	196.527	219510	147.273	12.1935	12.3851	32.8187	21.8533	21.0569	20.3834	14.1872	46.7918
	log10 FC	0.0381577	0.823909	0.923244	0.78536	1.02375	1.14709	1.10629	1.25099	1.01585	0.877857	0.673977	0.425866	0.942137	2.16911	2.29342	5.34145	2.16812	1.08613	1.0929	1.51612	1.33952	1.32339	1.30928	1.1519	1.67017
				% in relation to total no swarmed Evs	0.616859	0.717338	0.0212236	0.490612	0.00813026	0.00941344	0.0311342	0.0160358	0.00307261	0.0278283	0.0837209	0.0666834	0.00945975	0.0732617	0.0564293	0.0569016	0.00496439	0.0535814	0.195131	0.19205	0.00608153	0.163641
				% FC	0.714562	2.0824	1.79273	2.35859	3.00951	1.48522	2.57362	1.4914	0.795482	2.95862	28.8951	34.5222	12396.1	25.2852	1.7684	1.7832	3.98325	4.94413	4.05057	3.44351	2.23342	7.32868
EPN-II1	Ependymoma II	103.6	7.48e+10	4.45725e+07	3.47175e+07	3.95325e+07	275850	3.03075e+07	99810	187897	592875	341775	70087.5	458550	519975	502425	368100	426375	146790	152662	52852.5	61650	1.21545e+06	1.18598e+06	170280	1.05975e+06
EPN-II2	Ependymoma II	121.3	4480000000	1260750	958750	642000	21459.1	500075	3300.38	11553.5	46145	39552.8	3296.05	36256.8	567000	619500	52750	342800	383350	396550	6609.45	337100	26437.8	23133	6609.45	9914.15
EPN-II3	Ependymoma II	69.3	2.14e+10	397575	258075	204683	11865.8	86017.5	0.5	5932.93	67882.5	41310	8853.03	50175	2966.47	2966.47	0.5	2966.47	11865.8	11865.8	5932.93	5932.93	8853.03	11804.1	0.5	2951.01
EPN-II4	Ependymoma II	97.6	5.37e+09	483975	380700	135743	8853.03	50175	5902.02	8853.03	5902.02	5902.02	0.5	0.5	5902.02	5902.02	0.5	5902.02	0.5	0.5	0.5	0.5	20657.1	20657.1	2951.01	11804.1
	median	100.6	1.3385e+10	872362	669725	423341	16662.4	293046	4601.2	10203.3	57013.8	40431.4	6074.54	43215.9	262939	254164	26375.2	174351	79327.9	82264.2	6271.19	33791.5	23547.4	21895.1	4780.23	10859.1
	FC (relat. to HD)	1.02653	1.297	0.37863	0.34304	0.322841	0.570534	0.395154	0.522437	0.582262	2.13475	1.70327	0.686154	2.08116	30.0097	43.5124	52750.5	19.8991	1.12606	1.16774	2.14723	0.959031	0.131609	0.12036	0.539954	0.160822
	log10 FC	0.0113719	0.112939	-0.421785	-0.464656	-0.491011	-0.243718	-0.403234	-0.281966	-0.234882	0.329346	0.231284	-0.163579	0.318306	1.47726	1.63861	4.72223	1.29883	0.0515605	0.0673451	0.33188	-0.0181672	-0.880716	-0.919516	-0.267643	-0.793654
				% in relation to total no swarmed Evs	0.76968	0.512024	0.0176566	0.306502	0.00242853	0.0120434	0.0249513	0.0217837	0.0020934	0.0195229	0.0119304	0.0117335	0.00412986	0.0108804	0.0165694	0.0166353	0.00321412	0.00815297	0.0247683	0.028149	0.00453138	0.0158198
				% FC	0.891588	1.48638	1.49143	1.47349	0.89895	1.90017	2.06253	2.02599	0.541969	2.07562	4.11759	6.07447	5411.76	3.75521	0.519256	0.521321	2.57889	0.752302	0.514145	0.50472	1.66414	0.70849
	Total ependymoma
	median	106.5	55700000000	6987500	4122000	6083000	135150	3633750	46136.2	37915.2	106245	61965	23133	70830	567000	502425	66100	426375	383350	396550	6609.45	337100	181300	164800	9888.2	92300
	FC (relat. to HD)	1.08673	5.39729	3.03277	2.11133	4.63891	4.62763	4.89988	5.23848	2.16367	3.9781	2.61043	2.61301	3.41099	64.713	86.0143	132200	48.6631	5.44164	5.62901	2.26305	9.56719	1.0133	0.90593	1.11693	1.36695
	log10 FC	0.0361235	0.732175	0.481839	0.324556	0.666416	0.665359	0.690185	0.719206	0.335191	0.599675	0.416711	0.417141	0.53288	1.81099	1.93457	5.12123	1.6872	0.73573	0.750432	0.354695	0.980784	0.00573891	-0.0429053	0.0480253	0.135753
				% in relation to total no swarmed Evs	0.68876	0.691952	0.0195159	0.485893	0.00660268	0.00941344	0.0311342	0.0160358	0.00261436	0.0278283	0.022603	0.0129987	0.00825846	0.0175844	0.0444905	0.0451897	0.00496439	0.0398809	0.0272691	0.0296902	0.00524247	0.0237759
				% FC	0.797851	2.00871	1.64849	2.33591	2.44406	1.48522	2.57362	1.4914	0.676842	2.95862	7.8011	6.72949	10821.9	6.06902	1.39425	1.41617	3.98325	3.67994	0.566055	0.532354	1.92528	1.0648
HEM1	Hemangioma	149	2.99e+09	484875	347625	245250	11682.4	122670	0.5	5902.02	43807.5	40882.5	14602.9	20444.1	5841.18	5841.18	2920.59	5841.18	29520	29520	5902.02	17706.1	0.5	0.5	0.5	0.5
HEM2	Hemangioma	88	40800000000	8505000	4776750	6063500	49505.7	4026250	16510.6	26403.2	164800	82400	6592.15	148300	1607000	1497500	72900	1590500	801000	820500	9888.2	708500	952000	978000	16523.6	905500
HEM3	Hemangioma	98.4	5.73e+09	1.3752e+06	1.05638e+06	274500	11804.1	144607	0.5	5902.02	32287.5	26415	8807.18	11742.9	8807.17	8807.18	0.5	0.5	32467.5	35415	2951.01	29520	67882.5	76725	5902.02	26550
HEM4	Hemangioma	108.8	1.46e+10	997425	740700	619650	14755.1	404325	5902.02	2951.01	100328	85590	17706.1	38362.5	2905.6	2905.61	0.5	2905.61	17706.1	17706.1	0.5	17706.1	32467.5	35415	0.5	29520
	median	103.6	1.0165e+10	1.18631e+06	898538	447075	13279.6	274466	2951.26	5902.02	72067.5	61641.2	11705.1	29403.3	7324.18	7324.18	1460.55	4373.39	30993.7	32467.5	4426.51	23613	50175	56070	2951.26	28035
	FC (relat. to HD)	1.05714	0.984981	0.514893	0.46024	0.34094	0.454702	0.3701	0.335097	0.336805	2.6984	2.59679	1.32215	1.41599	0.835924	1.25389	2921.09	0.499145	0.439955	0.460875	1.51562	0.670159	0.280433	0.308225	0.333362	0.415195
	log10 FC	0.0241337	-0.00657231	-0.288283	-0.337016	-0.467322	-0.342273	-0.431681	-0.474829	-0.472621	0.431106	0.414436	0.121282	0.151059	-0.077833	0.0982583	3.46554	-0.301773	-0.356591	-0.336417	0.180591	-0.173822	-0.552172	-0.511132	-0.477084	-0.381748
				% in relation to total no swarmed Evs	0.729775	0.563525	0.0116883	0.329181	0.000971158	0.00369809	0.0569132	0.0517618	0.012078	0.0279492	0.00922553	0.00922553	0.00301194	0.00747994	0.0422455	0.0433171	0.00165426	0.0289914	0.0409566	0.0456492	0.000971921	0.0244512
				% FC	0.845363	1.63589	0.9873	1.58252	0.359486	0.583471	4.70457	4.8141	3.12694	2.97147	3.18406	4.77609	3946.85	2.58159	1.3239	1.35748	1.32731	2.67513	0.850184	0.818504	0.356935	1.09505
MEN-I1	Meningioma	111.8	8.69e+10	1.76782e+07	1.16955e+07	1.1601e+07	2.32425e+06	6.98625e+06	1.6029e+06	2.09317e+06	4722750	4362750	1658925	3557250	5.75325e+06	4.8375e+06	4.02525e+06	5.29875e+06	1.53923e+06	1.65307e+06	499500	879075	4.45275e+06	4.3605e+06	2.2428e+06	3.27375e+06
MEN-I2	Meningioma	114.6	1.07e+10	729000	531225	333450	23602.5	191813	5841.18	17706.1	23490	20550.1	2935.73	8807.18	2920.59	0.5	0.5	0.5	23602.5	26550	5902.02	11804.1	11804.1	11804.1	2951.01	2951.01
MEN-I3	Meningioma	78	8.05e+08	271575	230175	64260	40882.5	49657.5	40882.5	40882.5	28192.5	38565	4449.69	0.5	0.5	0.5	0.5	0.5	2951.01	2951.01	0.5	0.5	8853.03	8853.03	0.5	2951.01
MEN-I4	Meningioma	95.9	87300000000	18920000	11082500	15872500	384300	10650000	258875	250600	847000	570000	82400	778000	463450	401700	28323.3	453150	76000	79300	6609.45	59500	412000	369150	19776.4	339500
MEN-I5	Meningioma	106.3	87300000000	17232500	14402500	14570000	196875	13245000	104200	148550	310650	307350	52900	247850	1608500	1516000	184600	1549000	619500	633000	42848.9	530500	1269000	1431500	99400	931000
MEN-I6	Meningioma	87.6	4.87e+10	3.249e+07	1.93703e+07	2.4795e+07	414675	1.197e+07	166478	238950	720000	569475	138690	557775	678825	534150	159345	598950	238950	238950	106245	115088	5.31225e+06	2.979e+06	195682	4.86e+06
MEN-I7	Meningioma	121.3	9220000000	4759500	2631750	2815500	64393.9	1860750	8257.53	38000.2	220850	201050	65900	89000	616500	642500	52750	451550	430750	460550	23194	218700	314750	198800	16567.1	311450
MEN-II8	Meningioma	108.1	5660000000	2568750	1330250	982000	8244.5	749250	0.5	3300.38	26437.8	26437.8	3304.7	9914.15	576500	636000	29820.8	298200	119300	122600	0.5	115950	62650	62650	0.5	46145
MEN-II9	Meningioma	112	4.63e+09	1.1772e+06	725850	397125	78862.5	70087.5	49657.5	35055	79267.5	35235	14678.6	79267.5	5841.18	5841.18	5841.18	5841.18	8853.03	8853.03	0.5	5902.02	23490	20550.1	8807.18	14678.6
	median	108.1	1.07e+10	4759500	2631750	2815500	78862.5	1860750	49657.5	40882.5	220850	201050	52900	89000	576500	534150	29820.8	451550	119300	122600	6609.45	115088	314750	198800	16567.1	311450
	FC (relat. to HD)	1.10306	1.03682	2.06576	1.34801	2.14711	2.70031	2.5091	5.6383	2.333	8.26921	8.46972	5.97536	4.28601	65.7972	91.4456	59641.5	51.5364	1.69346	1.7403	2.26305	3.26628	1.75917	1.09283	1.87135	4.61254
	log10 FC	0.0425996	0.0157041	0.315079	0.129693	0.331853	0.431413	0.399518	0.751148	0.367916	0.917464	0.927869	0.776364	0.632053	1.81821	1.96116	4.77555	1.71211	0.228775	0.240625	0.354695	0.514054	0.245307	0.0385538	0.272155	0.66394
				% in relation to total no swarmed Evs	0.61659	0.591554	0.0203118	0.368421	0.00801259	0.0132452	0.0447674	0.0299312	0.00435518	0.0171676	0.0244952	0.0212315	0.00496193	0.0239508	0.0323765	0.0364198	0.00248652	0.0161921	0.0325988	0.0325988	0.00404802	0.017964
				% FC	0.714251	1.71726	1.71572	1.77116	2.96596	2.08979	3.70057	2.78374	1.12753	1.82521	8.45418	10.9916	6502.11	8.26629	1.01462	1.14133	1.99509	1.4941	0.676692	0.584507	1.48663	0.804519
All intraspinal tumors
	median	106.3	2.49e+10	8505000	4776750	6083000	103275	4026250	40882.5	40882.5	201600	112050	26368.5	148300	463450	401700	35055	298200	148950	175230	16523.6	115950	330450	310650	17614.3	289125
	FC (relat. to HD)	1.08469	2.41279	3.69141	2.4467	4.63891	3.53621	5.42914	4.64195	2.333	7.54844	4.72038	2.97848	7.14174	52.8946	68.7704	70110	34.0342	2.11434	2.48738	5.65762	3.29076	1.84691	1.70769	1.98964	4.28191
	log10 FC	0.0353072	0.38252	0.567192	0.38858	0.666416	0.548538	0.734731	0.666701	0.367916	0.877857	0.673977	0.473994	0.853804	1.72341	1.8374	4.84578	1.53192	0.325175	0.395743	0.752634	0.517296	0.266447	0.232409	0.298774	0.631637
				% in relation to total no swarmed Evs	0.662244	0.691125	0.0147932	0.391646	0.00480518	0.00798408	0.0311342	0.0192081	0.00382954	0.0184834	0.0146446	0.0125603	0.00452368	0.0146115	0.0298456	0.0298456	0.00214588	0.0209835	0.0290472	0.0296902	0.00380958	0.0193063
				% FC	0.767136	2.00631	1.24956	1.88282	1.7787	1.2597	2.57362	1.78645	0.991446	1.9651	5.05437	6.50252	5927.83	5.04294	0.935307	0.935307	1.72177	1.93622	0.602966	0.532354	1.39906	0.864633
