# Supplementary material for: Profiling extracellular vesicles from cerebrospinal fluid for classification of intradural spinal tumors
Source: Sci Rep. 2025 Oct 20;15:36479. doi: 10.1038/s41598-025-23190-w (PMC12537865; doi:10.1038/s41598-025-23190-w)
Supplement: Supplementary file 3 — Supplementary Material 3 [file 41598_2025_23190_MOESM3_ESM.xlsx]

## Sheet: Tabelle1
Marker	Associated with	Main results	Reference
ITGB1	ependymoma	not expressed in pediatric anaplastic ependymoma	Sandén E, Eberstål S, Visse E, Siesjö P, Darabi A. A standardized and reproducible protocol for serum-free monolayer culturing of primary paediatric brain tumours to be utilized for therapeutic assays. Sci Rep. 2015;5:12218. Published 2015 Jul 17. doi:10.1038/srep12218
	ependymoma	increased in a pediatric patient with anaplastic ependymoma and preserved in xenograft model	Yu L, Baxter PA, Voicu H, et al. A clinically relevant orthotopic xenograft model of ependymoma that maintains the genomic signature of the primary tumor and preserves cancer stem cells in vivo. Neuro Oncol. 2010;12(6):580-594. doi:10.1093/neuonc/nop056
	ependymoma	up-regulated in pediatric PFA compared to ZFTA ependymoma and normal brain samples	Okonechnikov K, Camgöz A, Chapman O, et al. 3D genome mapping identifies subgroup-specific chromosome conformations and tumor-dependency genes in ependymoma. Nat Commun. 2023;14(1):2300. Published 2023 Apr 21. doi:10.1038/s41467-023-38044-0
	meningioma	OE in bone invasive transbasal compared to noninvasive meningiomas	Salehi F, Jalali S, Alkins R, et al. Proteins involved in regulating bone invasion in skull base meningiomas. Acta Neurochir (Wien). 2013;155(3):421-427. doi:10.1007/s00701-012-1577-9
	meningioma	upregulated in high-grade meningioma when compared with control samples and low-grade meningioma	Biswas D, Halder A, Barpanda A, Ghosh S, Chauhan A, Bhat L, Epari S, Shetty P, Moiyadi A, Ball GR, et al. Integrated Meta-Omics Analysis Unveils the Pathways Modulating Tumorigenesis and Proliferation in High-Grade Meningioma. Cells. 2023; 12(20):2483. https://doi.org/10.3390/cells12202483
	meningioma	upregulated in meningioma	Tao, Y., Wei, Q., Xu, Z., Bai, R., Li, Y., Luo, C., Dong, Y., Gao, G., & Lu, Y. (2006). Holistic and network analysis of meningioma pathogenesis and malignancy. BioFactors (Oxford, England), 28(3-4), 203–219. https://doi.org/10.1002/biof.5520280307
	meningioma	upregulated in anaplastic meningioma	Wang X, Gong Y, Wang D, Xie Q, Zheng M, Zhou Y, et al. (2012) Analysis of Gene Expression Profiling in Meningioma: Deregulated Signaling Pathways Associated with Meningioma and EGFL6 Overexpression in Benign Meningioma Tissue and Serum. PLoS ONE 7(12): e52707. https://doi.org/10.1371/journal.pone.0052707
	hemangioma	positive in hemangiomas	Lan J, Huang B, Liu R, et al. Expression of cancer stem cell markers and their correlation with pathogenesis in vascular tumors. Int J Clin Exp Pathol. 2015;8(10):12621-12633. Published 2015 Oct 1.
	schwannoma		Martinez-Glez, V., Franco-Hernandez, C., Alvarez, L., De Campos, J. M., Isla, A., Vaquero, J., Lassaletta, L., Casartelli, C., & Rey, J. A. (2009). Meningiomas and schwannomas: molecular subgroup classification found by expression arrays. International journal of oncology, 34(2), 493–504.
CD44	ependymoma	highly expressed by majority of pediatric ependymoma cells in vivo and in vitro (AEP-LU 158 cells)	Sandén E, Eberstål S, Visse E, Siesjö P, Darabi A. A standardized and reproducible protocol for serum-free monolayer culturing of primary paediatric brain tumours to be utilized for therapeutic assays. Sci Rep. 2015;5:12218. Published 2015 Jul 17. doi:10.1038/srep12218
	ependymoma	highly expressed in pro-angiogenic TAM cluster cells of adult spinal ependymomas (especially ependymoma and anaplastic ependymoma)	Zhang, Q., Cheng, S., Wang, Y. et al. Interrogation of the microenvironmental landscape in spinal ependymomas reveals dual functions of tumor-associated macrophages. Nat Commun 12, 6867 (2021). https://doi.org/10.1038/s41467-021-27018-9
	ependymoma	increased in posterior fossa ependymoma cells in the presence of TGF-β1	Aubin, R.G., Troisi, E.C., Montelongo, J. et al. Pro-inflammatory cytokines mediate the epithelial-to-mesenchymal-like transition of pediatric posterior fossa ependymoma. Nat Commun 13, 3936 (2022). https://doi.org/10.1038/s41467-022-31683-9
	ependymoma	differentially expressed in ependymomas	Yang, B., Dai, J. X., Pan, Y. B., Ma, Y. B., & Chu, S. H. (2019). Identification of biomarkers and construction of a microRNA-mRNA regulatory network for ependymoma using integrated bioinformatics analysis. Oncology letters, 18(6), 6079–6089. https://doi.org/10.3892/ol.2019.10941
	meningioma	Strong expression in atypical meningiomas, no expression in fibroplastic meningiomas and moderate expression in other subtypes of benign meningiomas.	Lewy-Trenda, I., Omulecka, A., Janczukowicz, J., & Papierz, W. (2004). CD44 expression in human meningiomas: an immunohistochemical analysis. Polish journal of pathology : official journal of the Polish Society of Pathologists, 55(1), 33–37.
	meningioma	overexpressed in high grade (II and III) meningioma compared to grade I	Mostafa RR, Khairy RA. CD44 Expression in Meningioma and its Correlation with Proliferation Indices. J Clin Diagn Res. 2017;11(8):EC12-EC15. doi:10.7860/JCDR/2017/28438.10379
	meningioma	membranous CD44 overexpressed in intracranial meningioma (atypical and anaplastic)	Abd Elhakeem, A.A.E., Essa, A.A., Soliman, R.K. et al. Novel evaluation of the expression patterns CD44 and MMP9 proteins in intracranial meningiomas and their relationship to the overall survival. Egypt J Neurosurg 37, 33 (2022). https://doi.org/10.1186/s41984-022-00173-x
	hemangioma	overexpressed in hemangioma-derived stem cells	Harbi, S., Wang, R., Gregory, M. et al. Infantile Hemangioma Originates From A Dysregulated But Not Fully Transformed Multipotent Stem Cell. Sci Rep 6, 35811 (2016). https://doi.org/10.1038/srep35811
	hemangioma	detected in all hemangioblastomas	Takada, S., Hojo, M., Takebe, N., Tanigaki, K., & Miyamoto, S. (2018). Stromal cells of hemangioblastomas exhibit mesenchymal stem cell-derived vascular progenitor cell properties. Brain tumor pathology, 35(4), 193–201. https://doi.org/10.1007/s10014-018-0323-2
	schwannoma	relevant for schwanmon tumorigenesis	Martinez-Glez, V., Franco-Hernandez, C., Alvarez, L., De Campos, J. M., Isla, A., Vaquero, J., Lassaletta, L., Casartelli, C., & Rey, J. A. (2009). Meningiomas and schwannomas: molecular subgroup classification found by expression arrays. International journal of oncology, 34(2), 493–504.
CD133	ependymoma	expressed by pediatric anaplastic ependymoma in vivo and in vitro (AEP-LU 158 cells)	Sandén E, Eberstål S, Visse E, Siesjö P, Darabi A. A standardized and reproducible protocol for serum-free monolayer culturing of primary paediatric brain tumours to be utilized for therapeutic assays. Sci Rep. 2015;5:12218. Published 2015 Jul 17. doi:10.1038/srep12218
	ependymoma	high expression in proliferating cells of ependymoma	Rehfeld, M., Matschke, J., Hagel, C. et al. Differential expression of stem cell markers in proliferating cells in glioma. J Cancer Res Clin Oncol 147, 2969–2982 (2021). https://doi.org/10.1007/s00432-021-03704-5
	ependymoma	increased in a pediatric patient with anaplastic ependymoma and preserved in xenograft model	Yu L, Baxter PA, Voicu H, et al. A clinically relevant orthotopic xenograft model of ependymoma that maintains the genomic signature of the primary tumor and preserves cancer stem cells in vivo. Neuro Oncol. 2010;12(6):580-594. doi:10.1093/neuonc/nop056
	meningioma	negative correlation between CD133 expression and PFS of high grade meningioma	Kamamoto, D., Saga, I., Ohara, K., Yoshida, K., & Sasaki, H. (2018). Association Between CD133, CD44, and Nestin Expression and Prognostic Factors in High-Grade Meningioma. World neurosurgery, S1878-8750(18)32890-0. Advance online publication. https://doi.org/10.1016/j.wneu.2018.12.067
	hemangioma	marker for a population of hemangioma-derived stemm cells	Harbi, S., Wang, R., Gregory, M. et al. Infantile Hemangioma Originates From A Dysregulated But Not Fully Transformed Multipotent Stem Cell. Sci Rep 6, 35811 (2016). https://doi.org/10.1038/srep35811
	schwannoma	expressed in schwanmon lines	D. Yi, S.Z. Kuo, H. Zheng, E.L. Abhold, C.M. Brown, J.K. Doherty, et al. Activation of PDGFR and EGFR promotes the acquisition of a stem cell-like phenotype in schwannomas Otol Neurotol, 33 (2012), pp. 1640-1647, 10.1097/MAO.0b013e31826a540d
HLA-DR	ependymoma	increased in myeloid cells localized in necrotic niches of ependymoma	Griesinger, A. M., Riemondy, K., Eswaran, N., Donson, A. M., Willard, N., Prince, E. W., Paine, S. M. L., Bowes, G., Rheaume, J., Chapman, R. J., Ramage, J., Jackson, A., Grundy, R. G., Foreman, N. K., & Ritzmann, T. A. (2023). Multi-omic approach identifies hypoxic tumor-associated myeloid cells that drive immunobiology of high-risk pediatric ependymoma. iScience, 26(9), 107585. https://doi.org/…
	ependymoma	expressed by tumor-infiltrating microglia/macrophages of pediatric ependymoma; correlate with good outcome	Donson, A. M., Birks, D. K., Barton, V. N., Wei, Q., Kleinschmidt-Demasters, B. K., Handler, M. H., Waziri, A. E., Wang, M., & Foreman, N. K. (2009). Immune gene and cell enrichment is associated with a good prognosis in ependymoma. Journal of immunology (Baltimore, Md. : 1950), 183(11), 7428–7440. https://doi.org/10.4049/jimmunol.0902811
	ependymoma	3.1-fold overexpressed in ependymomas	Korshunov A, Neben K, Wrobel G, et al. Gene expression patterns in ependymomas correlate with tumor location, grade, and patient age. Am J Pathol. 2003;163(5):1721-1727. doi:10.1016/S0002-9440(10)63530-4
	ependymoma	increased in intracranial ependymoma	Modena, P., Lualdi, E., Facchinetti, F., Veltman, J., Reid, J. F., Minardi, S., Janssen, I., Giangaspero, F., Forni, M., Finocchiaro, G., Genitori, L., Giordano, F., Riccardi, R., Schoenmakers, E. F., Massimino, M., & Sozzi, G. (2006). Identification of tumor-specific molecular signatures in intracranial ependymoma and association with clinical characteristics. Journal of clinical oncology : offi…
